# Supplementary material for: Landscape Homogeneity May Drive the Distribution of Koala Vehicle Collisions on a Major Highway in the Clarke-Connors Range in Central Queensland, Australia
Source: Animals (Basel). 2024 Oct 8;14(19):2902. doi: 10.3390/ani14192902 (PMC11475133; doi:10.3390/ani14192902)
Supplement: Supplementary file 1 [file animals-14-02902-s001.zip]

Archive with 1 entries (1 files):
- animals-3180874-supplementary.pdf
